# Supplementary material for: In Search of Species-Specific SNPs in a Non-Model Animal (European Bison (Bison bonasus))—Comparison of De Novo and Reference-Based Integrated Pipeline of STACKS Using Genotyping-by-Sequencing (GBS) Data
Source: Animals (Basel). 2021 Jul 28;11(8):2226. doi: 10.3390/ani11082226 (PMC8388393; doi:10.3390/ani11082226)
Supplement: Supplementary file 1 [file animals-11-02226-s001.zip]

Archive with 1 entries (1 files):
- animals-1274303-supplementary.pdf
